# Supplementary material for: Symbiotic Navigation in Multi-Robot Systems with Remote Obstacle Knowledge Sharing
Source: Sensors (Basel). 2017 Jul 5;17(7):1581. doi: 10.3390/s17071581 (PMC5539694; doi:10.3390/s17071581)
Supplement: Supplementary file 1 [file sensors-17-01581-s001.zip]

Archive with 1 entries (1 files):
- sensors-204461-supplementary.mp4
